# Supplementary material for: The NSCLC immunotherapy response predicted by tumor-infiltrating T cells via a non-invasive radiomic approach
Source: Front Immunol. 2024 Sep 9;15:1379812. doi: 10.3389/fimmu.2024.1379812 (PMC11416977; doi:10.3389/fimmu.2024.1379812)
Supplement: Supplementary file 7 [file Table1.xlsx]

## Sheet: Sheet1
Radiomic features name
CT_original_shape_Elongation
CT_original_shape_Flatness
CT_original_shape_LeastAxisLength
CT_original_shape_MajorAxisLength
CT_original_shape_Maximum2DDiameterColumn
CT_original_shape_Maximum2DDiameterRow
CT_original_shape_Maximum2DDiameterSlice
CT_original_shape_Maximum3DDiameter
CT_original_shape_MeshVolume
CT_original_shape_MinorAxisLength
CT_original_shape_Sphericity
CT_original_shape_SurfaceArea
CT_original_shape_SurfaceVolumeRatio
CT_original_shape_VoxelVolume
CT_original_firstorder_10Percentile
CT_original_firstorder_90Percentile
CT_original_firstorder_Energy
CT_original_firstorder_Entropy
CT_original_firstorder_InterquartileRange
CT_original_firstorder_Kurtosis
CT_original_firstorder_Maximum
CT_original_firstorder_MeanAbsoluteDeviation
CT_original_firstorder_Mean
CT_original_firstorder_Median
CT_original_firstorder_Minimum
CT_original_firstorder_Range
CT_original_firstorder_RobustMeanAbsoluteDeviation
CT_original_firstorder_RootMeanSquared
CT_original_firstorder_Skewness
CT_original_firstorder_TotalEnergy
CT_original_firstorder_Uniformity
CT_original_firstorder_Variance
CT_original_glcm_Autocorrelation
CT_original_glcm_ClusterProminence
CT_original_glcm_ClusterShade
CT_original_glcm_ClusterTendency
CT_original_glcm_Contrast
CT_original_glcm_Correlation
CT_original_glcm_DifferenceAverage
CT_original_glcm_DifferenceEntropy
CT_original_glcm_DifferenceVariance
CT_original_glcm_Id
CT_original_glcm_Idm
CT_original_glcm_Idmn
CT_original_glcm_Idn
CT_original_glcm_Imc1
CT_original_glcm_Imc2
CT_original_glcm_InverseVariance
CT_original_glcm_JointAverage
CT_original_glcm_JointEnergy
CT_original_glcm_JointEntropy
CT_original_glcm_MCC
CT_original_glcm_MaximumProbability
CT_original_glcm_SumAverage
CT_original_glcm_SumEntropy
CT_original_glcm_SumSquares
CT_original_gldm_DependenceEntropy
CT_original_gldm_DependenceNonUniformity
CT_original_gldm_DependenceNonUniformityNormalized
CT_original_gldm_DependenceVariance
CT_original_gldm_GrayLevelNonUniformity
CT_original_gldm_GrayLevelVariance
CT_original_gldm_HighGrayLevelEmphasis
CT_original_gldm_LargeDependenceEmphasis
CT_original_gldm_LargeDependenceHighGrayLevelEmphasis
CT_original_gldm_LargeDependenceLowGrayLevelEmphasis
CT_original_gldm_LowGrayLevelEmphasis
CT_original_gldm_SmallDependenceEmphasis
CT_original_gldm_SmallDependenceHighGrayLevelEmphasis
CT_original_gldm_SmallDependenceLowGrayLevelEmphasis
CT_original_glrlm_GrayLevelNonUniformity
CT_original_glrlm_GrayLevelNonUniformityNormalized
CT_original_glrlm_GrayLevelVariance
CT_original_glrlm_HighGrayLevelRunEmphasis
CT_original_glrlm_LongRunEmphasis
CT_original_glrlm_LongRunHighGrayLevelEmphasis
CT_original_glrlm_LongRunLowGrayLevelEmphasis
CT_original_glrlm_LowGrayLevelRunEmphasis
CT_original_glrlm_RunEntropy
CT_original_glrlm_RunLengthNonUniformity
CT_original_glrlm_RunLengthNonUniformityNormalized
CT_original_glrlm_RunPercentage
CT_original_glrlm_RunVariance
CT_original_glrlm_ShortRunEmphasis
CT_original_glrlm_ShortRunHighGrayLevelEmphasis
CT_original_glrlm_ShortRunLowGrayLevelEmphasis
CT_original_glszm_GrayLevelNonUniformity
CT_original_glszm_GrayLevelNonUniformityNormalized
CT_original_glszm_GrayLevelVariance
CT_original_glszm_HighGrayLevelZoneEmphasis
CT_original_glszm_LargeAreaEmphasis
CT_original_glszm_LargeAreaHighGrayLevelEmphasis
CT_original_glszm_LargeAreaLowGrayLevelEmphasis
CT_original_glszm_LowGrayLevelZoneEmphasis
CT_original_glszm_SizeZoneNonUniformity
CT_original_glszm_SizeZoneNonUniformityNormalized
CT_original_glszm_SmallAreaEmphasis
CT_original_glszm_SmallAreaHighGrayLevelEmphasis
CT_original_glszm_SmallAreaLowGrayLevelEmphasis
CT_original_glszm_ZoneEntropy
CT_original_glszm_ZonePercentage
CT_original_glszm_ZoneVariance
CT_original_ngtdm_Busyness
CT_original_ngtdm_Coarseness
CT_original_ngtdm_Complexity
CT_original_ngtdm_Contrast
CT_original_ngtdm_Strength
CT_wavelet-LLH_firstorder_10Percentile
CT_wavelet-LLH_firstorder_90Percentile
CT_wavelet-LLH_firstorder_Energy
CT_wavelet-LLH_firstorder_Entropy
CT_wavelet-LLH_firstorder_InterquartileRange
CT_wavelet-LLH_firstorder_Kurtosis
CT_wavelet-LLH_firstorder_Maximum
CT_wavelet-LLH_firstorder_MeanAbsoluteDeviation
CT_wavelet-LLH_firstorder_Mean
CT_wavelet-LLH_firstorder_Median
CT_wavelet-LLH_firstorder_Minimum
CT_wavelet-LLH_firstorder_Range
CT_wavelet-LLH_firstorder_RobustMeanAbsoluteDeviation
CT_wavelet-LLH_firstorder_RootMeanSquared
CT_wavelet-LLH_firstorder_Skewness
CT_wavelet-LLH_firstorder_TotalEnergy
CT_wavelet-LLH_firstorder_Uniformity
CT_wavelet-LLH_firstorder_Variance
CT_wavelet-LLH_glcm_Autocorrelation
CT_wavelet-LLH_glcm_ClusterProminence
CT_wavelet-LLH_glcm_ClusterShade
CT_wavelet-LLH_glcm_ClusterTendency
CT_wavelet-LLH_glcm_Contrast
CT_wavelet-LLH_glcm_Correlation
CT_wavelet-LLH_glcm_DifferenceAverage
CT_wavelet-LLH_glcm_DifferenceEntropy
CT_wavelet-LLH_glcm_DifferenceVariance
CT_wavelet-LLH_glcm_Id
CT_wavelet-LLH_glcm_Idm
CT_wavelet-LLH_glcm_Idmn
CT_wavelet-LLH_glcm_Idn
CT_wavelet-LLH_glcm_Imc1
CT_wavelet-LLH_glcm_Imc2
CT_wavelet-LLH_glcm_InverseVariance
CT_wavelet-LLH_glcm_JointAverage
CT_wavelet-LLH_glcm_JointEnergy
CT_wavelet-LLH_glcm_JointEntropy
CT_wavelet-LLH_glcm_MCC
CT_wavelet-LLH_glcm_MaximumProbability
CT_wavelet-LLH_glcm_SumAverage
CT_wavelet-LLH_glcm_SumEntropy
CT_wavelet-LLH_glcm_SumSquares
CT_wavelet-LLH_gldm_DependenceEntropy
CT_wavelet-LLH_gldm_DependenceNonUniformity
CT_wavelet-LLH_gldm_DependenceNonUniformityNormalized
CT_wavelet-LLH_gldm_DependenceVariance
CT_wavelet-LLH_gldm_GrayLevelNonUniformity
CT_wavelet-LLH_gldm_GrayLevelVariance
CT_wavelet-LLH_gldm_HighGrayLevelEmphasis
CT_wavelet-LLH_gldm_LargeDependenceEmphasis
CT_wavelet-LLH_gldm_LargeDependenceHighGrayLevelEmphasis
CT_wavelet-LLH_gldm_LargeDependenceLowGrayLevelEmphasis
CT_wavelet-LLH_gldm_LowGrayLevelEmphasis
CT_wavelet-LLH_gldm_SmallDependenceEmphasis
CT_wavelet-LLH_gldm_SmallDependenceHighGrayLevelEmphasis
CT_wavelet-LLH_gldm_SmallDependenceLowGrayLevelEmphasis
CT_wavelet-LLH_glrlm_GrayLevelNonUniformity
CT_wavelet-LLH_glrlm_GrayLevelNonUniformityNormalized
CT_wavelet-LLH_glrlm_GrayLevelVariance
CT_wavelet-LLH_glrlm_HighGrayLevelRunEmphasis
CT_wavelet-LLH_glrlm_LongRunEmphasis
CT_wavelet-LLH_glrlm_LongRunHighGrayLevelEmphasis
CT_wavelet-LLH_glrlm_LongRunLowGrayLevelEmphasis
CT_wavelet-LLH_glrlm_LowGrayLevelRunEmphasis
CT_wavelet-LLH_glrlm_RunEntropy
CT_wavelet-LLH_glrlm_RunLengthNonUniformity
CT_wavelet-LLH_glrlm_RunLengthNonUniformityNormalized
CT_wavelet-LLH_glrlm_RunPercentage
CT_wavelet-LLH_glrlm_RunVariance
CT_wavelet-LLH_glrlm_ShortRunEmphasis
CT_wavelet-LLH_glrlm_ShortRunHighGrayLevelEmphasis
CT_wavelet-LLH_glrlm_ShortRunLowGrayLevelEmphasis
CT_wavelet-LLH_glszm_GrayLevelNonUniformity
CT_wavelet-LLH_glszm_GrayLevelNonUniformityNormalized
CT_wavelet-LLH_glszm_GrayLevelVariance
CT_wavelet-LLH_glszm_HighGrayLevelZoneEmphasis
CT_wavelet-LLH_glszm_LargeAreaEmphasis
CT_wavelet-LLH_glszm_LargeAreaHighGrayLevelEmphasis
CT_wavelet-LLH_glszm_LargeAreaLowGrayLevelEmphasis
CT_wavelet-LLH_glszm_LowGrayLevelZoneEmphasis
CT_wavelet-LLH_glszm_SizeZoneNonUniformity
CT_wavelet-LLH_glszm_SizeZoneNonUniformityNormalized
CT_wavelet-LLH_glszm_SmallAreaEmphasis
CT_wavelet-LLH_glszm_SmallAreaHighGrayLevelEmphasis
CT_wavelet-LLH_glszm_SmallAreaLowGrayLevelEmphasis
CT_wavelet-LLH_glszm_ZoneEntropy
CT_wavelet-LLH_glszm_ZonePercentage
CT_wavelet-LLH_glszm_ZoneVariance
CT_wavelet-LLH_ngtdm_Busyness
CT_wavelet-LLH_ngtdm_Coarseness
CT_wavelet-LLH_ngtdm_Complexity
CT_wavelet-LLH_ngtdm_Contrast
CT_wavelet-LLH_ngtdm_Strength
CT_wavelet-LHL_firstorder_10Percentile
CT_wavelet-LHL_firstorder_90Percentile
CT_wavelet-LHL_firstorder_Energy
CT_wavelet-LHL_firstorder_Entropy
CT_wavelet-LHL_firstorder_InterquartileRange
CT_wavelet-LHL_firstorder_Kurtosis
CT_wavelet-LHL_firstorder_Maximum
CT_wavelet-LHL_firstorder_MeanAbsoluteDeviation
CT_wavelet-LHL_firstorder_Mean
CT_wavelet-LHL_firstorder_Median
CT_wavelet-LHL_firstorder_Minimum
CT_wavelet-LHL_firstorder_Range
CT_wavelet-LHL_firstorder_RobustMeanAbsoluteDeviation
CT_wavelet-LHL_firstorder_RootMeanSquared
CT_wavelet-LHL_firstorder_Skewness
CT_wavelet-LHL_firstorder_TotalEnergy
CT_wavelet-LHL_firstorder_Uniformity
CT_wavelet-LHL_firstorder_Variance
CT_wavelet-LHL_glcm_Autocorrelation
CT_wavelet-LHL_glcm_ClusterProminence
CT_wavelet-LHL_glcm_ClusterShade
CT_wavelet-LHL_glcm_ClusterTendency
CT_wavelet-LHL_glcm_Contrast
CT_wavelet-LHL_glcm_Correlation
CT_wavelet-LHL_glcm_DifferenceAverage
CT_wavelet-LHL_glcm_DifferenceEntropy
CT_wavelet-LHL_glcm_DifferenceVariance
CT_wavelet-LHL_glcm_Id
CT_wavelet-LHL_glcm_Idm
CT_wavelet-LHL_glcm_Idmn
CT_wavelet-LHL_glcm_Idn
CT_wavelet-LHL_glcm_Imc1
CT_wavelet-LHL_glcm_Imc2
CT_wavelet-LHL_glcm_InverseVariance
CT_wavelet-LHL_glcm_JointAverage
CT_wavelet-LHL_glcm_JointEnergy
CT_wavelet-LHL_glcm_JointEntropy
CT_wavelet-LHL_glcm_MCC
CT_wavelet-LHL_glcm_MaximumProbability
CT_wavelet-LHL_glcm_SumAverage
CT_wavelet-LHL_glcm_SumEntropy
CT_wavelet-LHL_glcm_SumSquares
CT_wavelet-LHL_gldm_DependenceEntropy
CT_wavelet-LHL_gldm_DependenceNonUniformity
CT_wavelet-LHL_gldm_DependenceNonUniformityNormalized
CT_wavelet-LHL_gldm_DependenceVariance
CT_wavelet-LHL_gldm_GrayLevelNonUniformity
CT_wavelet-LHL_gldm_GrayLevelVariance
CT_wavelet-LHL_gldm_HighGrayLevelEmphasis
CT_wavelet-LHL_gldm_LargeDependenceEmphasis
CT_wavelet-LHL_gldm_LargeDependenceHighGrayLevelEmphasis
CT_wavelet-LHL_gldm_LargeDependenceLowGrayLevelEmphasis
CT_wavelet-LHL_gldm_LowGrayLevelEmphasis
CT_wavelet-LHL_gldm_SmallDependenceEmphasis
CT_wavelet-LHL_gldm_SmallDependenceHighGrayLevelEmphasis
CT_wavelet-LHL_gldm_SmallDependenceLowGrayLevelEmphasis
CT_wavelet-LHL_glrlm_GrayLevelNonUniformity
CT_wavelet-LHL_glrlm_GrayLevelNonUniformityNormalized
CT_wavelet-LHL_glrlm_GrayLevelVariance
CT_wavelet-LHL_glrlm_HighGrayLevelRunEmphasis
CT_wavelet-LHL_glrlm_LongRunEmphasis
CT_wavelet-LHL_glrlm_LongRunHighGrayLevelEmphasis
CT_wavelet-LHL_glrlm_LongRunLowGrayLevelEmphasis
CT_wavelet-LHL_glrlm_LowGrayLevelRunEmphasis
CT_wavelet-LHL_glrlm_RunEntropy
CT_wavelet-LHL_glrlm_RunLengthNonUniformity
CT_wavelet-LHL_glrlm_RunLengthNonUniformityNormalized
CT_wavelet-LHL_glrlm_RunPercentage
CT_wavelet-LHL_glrlm_RunVariance
CT_wavelet-LHL_glrlm_ShortRunEmphasis
CT_wavelet-LHL_glrlm_ShortRunHighGrayLevelEmphasis
CT_wavelet-LHL_glrlm_ShortRunLowGrayLevelEmphasis
CT_wavelet-LHL_glszm_GrayLevelNonUniformity
CT_wavelet-LHL_glszm_GrayLevelNonUniformityNormalized
CT_wavelet-LHL_glszm_GrayLevelVariance
CT_wavelet-LHL_glszm_HighGrayLevelZoneEmphasis
CT_wavelet-LHL_glszm_LargeAreaEmphasis
CT_wavelet-LHL_glszm_LargeAreaHighGrayLevelEmphasis
CT_wavelet-LHL_glszm_LargeAreaLowGrayLevelEmphasis
CT_wavelet-LHL_glszm_LowGrayLevelZoneEmphasis
CT_wavelet-LHL_glszm_SizeZoneNonUniformity
CT_wavelet-LHL_glszm_SizeZoneNonUniformityNormalized
CT_wavelet-LHL_glszm_SmallAreaEmphasis
CT_wavelet-LHL_glszm_SmallAreaHighGrayLevelEmphasis
CT_wavelet-LHL_glszm_SmallAreaLowGrayLevelEmphasis
CT_wavelet-LHL_glszm_ZoneEntropy
CT_wavelet-LHL_glszm_ZonePercentage
CT_wavelet-LHL_glszm_ZoneVariance
CT_wavelet-LHL_ngtdm_Busyness
CT_wavelet-LHL_ngtdm_Coarseness
CT_wavelet-LHL_ngtdm_Complexity
CT_wavelet-LHL_ngtdm_Contrast
CT_wavelet-LHL_ngtdm_Strength
CT_wavelet-LHH_firstorder_10Percentile
CT_wavelet-LHH_firstorder_90Percentile
CT_wavelet-LHH_firstorder_Energy
CT_wavelet-LHH_firstorder_Entropy
CT_wavelet-LHH_firstorder_InterquartileRange
CT_wavelet-LHH_firstorder_Kurtosis
CT_wavelet-LHH_firstorder_Maximum
CT_wavelet-LHH_firstorder_MeanAbsoluteDeviation
CT_wavelet-LHH_firstorder_Mean
CT_wavelet-LHH_firstorder_Median
CT_wavelet-LHH_firstorder_Minimum
CT_wavelet-LHH_firstorder_Range
CT_wavelet-LHH_firstorder_RobustMeanAbsoluteDeviation
CT_wavelet-LHH_firstorder_RootMeanSquared
CT_wavelet-LHH_firstorder_Skewness
CT_wavelet-LHH_firstorder_TotalEnergy
CT_wavelet-LHH_firstorder_Uniformity
CT_wavelet-LHH_firstorder_Variance
CT_wavelet-LHH_glcm_Autocorrelation
CT_wavelet-LHH_glcm_ClusterProminence
CT_wavelet-LHH_glcm_ClusterShade
CT_wavelet-LHH_glcm_ClusterTendency
CT_wavelet-LHH_glcm_Contrast
CT_wavelet-LHH_glcm_Correlation
CT_wavelet-LHH_glcm_DifferenceAverage
CT_wavelet-LHH_glcm_DifferenceEntropy
CT_wavelet-LHH_glcm_DifferenceVariance
CT_wavelet-LHH_glcm_Id
CT_wavelet-LHH_glcm_Idm
CT_wavelet-LHH_glcm_Idmn
CT_wavelet-LHH_glcm_Idn
CT_wavelet-LHH_glcm_Imc1
CT_wavelet-LHH_glcm_Imc2
CT_wavelet-LHH_glcm_InverseVariance
CT_wavelet-LHH_glcm_JointAverage
CT_wavelet-LHH_glcm_JointEnergy
CT_wavelet-LHH_glcm_JointEntropy
CT_wavelet-LHH_glcm_MCC
CT_wavelet-LHH_glcm_MaximumProbability
CT_wavelet-LHH_glcm_SumAverage
CT_wavelet-LHH_glcm_SumEntropy
CT_wavelet-LHH_glcm_SumSquares
CT_wavelet-LHH_gldm_DependenceEntropy
CT_wavelet-LHH_gldm_DependenceNonUniformity
CT_wavelet-LHH_gldm_DependenceNonUniformityNormalized
CT_wavelet-LHH_gldm_DependenceVariance
CT_wavelet-LHH_gldm_GrayLevelNonUniformity
CT_wavelet-LHH_gldm_GrayLevelVariance
CT_wavelet-LHH_gldm_HighGrayLevelEmphasis
CT_wavelet-LHH_gldm_LargeDependenceEmphasis
CT_wavelet-LHH_gldm_LargeDependenceHighGrayLevelEmphasis
CT_wavelet-LHH_gldm_LargeDependenceLowGrayLevelEmphasis
CT_wavelet-LHH_gldm_LowGrayLevelEmphasis
CT_wavelet-LHH_gldm_SmallDependenceEmphasis
CT_wavelet-LHH_gldm_SmallDependenceHighGrayLevelEmphasis
CT_wavelet-LHH_gldm_SmallDependenceLowGrayLevelEmphasis
CT_wavelet-LHH_glrlm_GrayLevelNonUniformity
CT_wavelet-LHH_glrlm_GrayLevelNonUniformityNormalized
CT_wavelet-LHH_glrlm_GrayLevelVariance
CT_wavelet-LHH_glrlm_HighGrayLevelRunEmphasis
CT_wavelet-LHH_glrlm_LongRunEmphasis
CT_wavelet-LHH_glrlm_LongRunHighGrayLevelEmphasis
CT_wavelet-LHH_glrlm_LongRunLowGrayLevelEmphasis
CT_wavelet-LHH_glrlm_LowGrayLevelRunEmphasis
CT_wavelet-LHH_glrlm_RunEntropy
CT_wavelet-LHH_glrlm_RunLengthNonUniformity
CT_wavelet-LHH_glrlm_RunLengthNonUniformityNormalized
CT_wavelet-LHH_glrlm_RunPercentage
CT_wavelet-LHH_glrlm_RunVariance
CT_wavelet-LHH_glrlm_ShortRunEmphasis
CT_wavelet-LHH_glrlm_ShortRunHighGrayLevelEmphasis
CT_wavelet-LHH_glrlm_ShortRunLowGrayLevelEmphasis
CT_wavelet-LHH_glszm_GrayLevelNonUniformity
CT_wavelet-LHH_glszm_GrayLevelNonUniformityNormalized
CT_wavelet-LHH_glszm_GrayLevelVariance
CT_wavelet-LHH_glszm_HighGrayLevelZoneEmphasis
CT_wavelet-LHH_glszm_LargeAreaEmphasis
CT_wavelet-LHH_glszm_LargeAreaHighGrayLevelEmphasis
CT_wavelet-LHH_glszm_LargeAreaLowGrayLevelEmphasis
CT_wavelet-LHH_glszm_LowGrayLevelZoneEmphasis
CT_wavelet-LHH_glszm_SizeZoneNonUniformity
CT_wavelet-LHH_glszm_SizeZoneNonUniformityNormalized
CT_wavelet-LHH_glszm_SmallAreaEmphasis
CT_wavelet-LHH_glszm_SmallAreaHighGrayLevelEmphasis
CT_wavelet-LHH_glszm_SmallAreaLowGrayLevelEmphasis
CT_wavelet-LHH_glszm_ZoneEntropy
CT_wavelet-LHH_glszm_ZonePercentage
CT_wavelet-LHH_glszm_ZoneVariance
CT_wavelet-LHH_ngtdm_Busyness
CT_wavelet-LHH_ngtdm_Coarseness
CT_wavelet-LHH_ngtdm_Complexity
CT_wavelet-LHH_ngtdm_Contrast
CT_wavelet-LHH_ngtdm_Strength
CT_wavelet-HLL_firstorder_10Percentile
CT_wavelet-HLL_firstorder_90Percentile
CT_wavelet-HLL_firstorder_Energy
CT_wavelet-HLL_firstorder_Entropy
CT_wavelet-HLL_firstorder_InterquartileRange
CT_wavelet-HLL_firstorder_Kurtosis
CT_wavelet-HLL_firstorder_Maximum
CT_wavelet-HLL_firstorder_MeanAbsoluteDeviation
CT_wavelet-HLL_firstorder_Mean
CT_wavelet-HLL_firstorder_Median
CT_wavelet-HLL_firstorder_Minimum
CT_wavelet-HLL_firstorder_Range
CT_wavelet-HLL_firstorder_RobustMeanAbsoluteDeviation
CT_wavelet-HLL_firstorder_RootMeanSquared
CT_wavelet-HLL_firstorder_Skewness
CT_wavelet-HLL_firstorder_TotalEnergy
CT_wavelet-HLL_firstorder_Uniformity
CT_wavelet-HLL_firstorder_Variance
CT_wavelet-HLL_glcm_Autocorrelation
CT_wavelet-HLL_glcm_ClusterProminence
CT_wavelet-HLL_glcm_ClusterShade
CT_wavelet-HLL_glcm_ClusterTendency
CT_wavelet-HLL_glcm_Contrast
CT_wavelet-HLL_glcm_Correlation
CT_wavelet-HLL_glcm_DifferenceAverage
CT_wavelet-HLL_glcm_DifferenceEntropy
CT_wavelet-HLL_glcm_DifferenceVariance
CT_wavelet-HLL_glcm_Id
CT_wavelet-HLL_glcm_Idm
CT_wavelet-HLL_glcm_Idmn
CT_wavelet-HLL_glcm_Idn
CT_wavelet-HLL_glcm_Imc1
CT_wavelet-HLL_glcm_Imc2
CT_wavelet-HLL_glcm_InverseVariance
CT_wavelet-HLL_glcm_JointAverage
CT_wavelet-HLL_glcm_JointEnergy
CT_wavelet-HLL_glcm_JointEntropy
CT_wavelet-HLL_glcm_MCC
CT_wavelet-HLL_glcm_MaximumProbability
CT_wavelet-HLL_glcm_SumAverage
CT_wavelet-HLL_glcm_SumEntropy
CT_wavelet-HLL_glcm_SumSquares
CT_wavelet-HLL_gldm_DependenceEntropy
CT_wavelet-HLL_gldm_DependenceNonUniformity
CT_wavelet-HLL_gldm_DependenceNonUniformityNormalized
CT_wavelet-HLL_gldm_DependenceVariance
CT_wavelet-HLL_gldm_GrayLevelNonUniformity
CT_wavelet-HLL_gldm_GrayLevelVariance
CT_wavelet-HLL_gldm_HighGrayLevelEmphasis
CT_wavelet-HLL_gldm_LargeDependenceEmphasis
CT_wavelet-HLL_gldm_LargeDependenceHighGrayLevelEmphasis
CT_wavelet-HLL_gldm_LargeDependenceLowGrayLevelEmphasis
CT_wavelet-HLL_gldm_LowGrayLevelEmphasis
CT_wavelet-HLL_gldm_SmallDependenceEmphasis
CT_wavelet-HLL_gldm_SmallDependenceHighGrayLevelEmphasis
CT_wavelet-HLL_gldm_SmallDependenceLowGrayLevelEmphasis
CT_wavelet-HLL_glrlm_GrayLevelNonUniformity
CT_wavelet-HLL_glrlm_GrayLevelNonUniformityNormalized
CT_wavelet-HLL_glrlm_GrayLevelVariance
CT_wavelet-HLL_glrlm_HighGrayLevelRunEmphasis
CT_wavelet-HLL_glrlm_LongRunEmphasis
CT_wavelet-HLL_glrlm_LongRunHighGrayLevelEmphasis
CT_wavelet-HLL_glrlm_LongRunLowGrayLevelEmphasis
CT_wavelet-HLL_glrlm_LowGrayLevelRunEmphasis
CT_wavelet-HLL_glrlm_RunEntropy
CT_wavelet-HLL_glrlm_RunLengthNonUniformity
CT_wavelet-HLL_glrlm_RunLengthNonUniformityNormalized
CT_wavelet-HLL_glrlm_RunPercentage
CT_wavelet-HLL_glrlm_RunVariance
CT_wavelet-HLL_glrlm_ShortRunEmphasis
CT_wavelet-HLL_glrlm_ShortRunHighGrayLevelEmphasis
CT_wavelet-HLL_glrlm_ShortRunLowGrayLevelEmphasis
CT_wavelet-HLL_glszm_GrayLevelNonUniformity
CT_wavelet-HLL_glszm_GrayLevelNonUniformityNormalized
CT_wavelet-HLL_glszm_GrayLevelVariance
CT_wavelet-HLL_glszm_HighGrayLevelZoneEmphasis
CT_wavelet-HLL_glszm_LargeAreaEmphasis
CT_wavelet-HLL_glszm_LargeAreaHighGrayLevelEmphasis
CT_wavelet-HLL_glszm_LargeAreaLowGrayLevelEmphasis
CT_wavelet-HLL_glszm_LowGrayLevelZoneEmphasis
CT_wavelet-HLL_glszm_SizeZoneNonUniformity
CT_wavelet-HLL_glszm_SizeZoneNonUniformityNormalized
CT_wavelet-HLL_glszm_SmallAreaEmphasis
CT_wavelet-HLL_glszm_SmallAreaHighGrayLevelEmphasis
CT_wavelet-HLL_glszm_SmallAreaLowGrayLevelEmphasis
CT_wavelet-HLL_glszm_ZoneEntropy
CT_wavelet-HLL_glszm_ZonePercentage
CT_wavelet-HLL_glszm_ZoneVariance
CT_wavelet-HLL_ngtdm_Busyness
CT_wavelet-HLL_ngtdm_Coarseness
CT_wavelet-HLL_ngtdm_Complexity
CT_wavelet-HLL_ngtdm_Contrast
CT_wavelet-HLL_ngtdm_Strength
CT_wavelet-HLH_firstorder_10Percentile
CT_wavelet-HLH_firstorder_90Percentile
CT_wavelet-HLH_firstorder_Energy
CT_wavelet-HLH_firstorder_Entropy
CT_wavelet-HLH_firstorder_InterquartileRange
CT_wavelet-HLH_firstorder_Kurtosis
CT_wavelet-HLH_firstorder_Maximum
CT_wavelet-HLH_firstorder_MeanAbsoluteDeviation
CT_wavelet-HLH_firstorder_Mean
CT_wavelet-HLH_firstorder_Median
CT_wavelet-HLH_firstorder_Minimum
CT_wavelet-HLH_firstorder_Range
CT_wavelet-HLH_firstorder_RobustMeanAbsoluteDeviation
CT_wavelet-HLH_firstorder_RootMeanSquared
CT_wavelet-HLH_firstorder_Skewness
CT_wavelet-HLH_firstorder_TotalEnergy
CT_wavelet-HLH_firstorder_Uniformity
CT_wavelet-HLH_firstorder_Variance
CT_wavelet-HLH_glcm_Autocorrelation
CT_wavelet-HLH_glcm_ClusterProminence
CT_wavelet-HLH_glcm_ClusterShade
CT_wavelet-HLH_glcm_ClusterTendency
CT_wavelet-HLH_glcm_Contrast
CT_wavelet-HLH_glcm_Correlation
CT_wavelet-HLH_glcm_DifferenceAverage
CT_wavelet-HLH_glcm_DifferenceEntropy
CT_wavelet-HLH_glcm_DifferenceVariance
CT_wavelet-HLH_glcm_Id
CT_wavelet-HLH_glcm_Idm
CT_wavelet-HLH_glcm_Idmn
CT_wavelet-HLH_glcm_Idn
CT_wavelet-HLH_glcm_Imc1
CT_wavelet-HLH_glcm_Imc2
CT_wavelet-HLH_glcm_InverseVariance
CT_wavelet-HLH_glcm_JointAverage
CT_wavelet-HLH_glcm_JointEnergy
CT_wavelet-HLH_glcm_JointEntropy
CT_wavelet-HLH_glcm_MCC
CT_wavelet-HLH_glcm_MaximumProbability
CT_wavelet-HLH_glcm_SumAverage
CT_wavelet-HLH_glcm_SumEntropy
CT_wavelet-HLH_glcm_SumSquares
CT_wavelet-HLH_gldm_DependenceEntropy
CT_wavelet-HLH_gldm_DependenceNonUniformity
CT_wavelet-HLH_gldm_DependenceNonUniformityNormalized
CT_wavelet-HLH_gldm_DependenceVariance
CT_wavelet-HLH_gldm_GrayLevelNonUniformity
CT_wavelet-HLH_gldm_GrayLevelVariance
CT_wavelet-HLH_gldm_HighGrayLevelEmphasis
CT_wavelet-HLH_gldm_LargeDependenceEmphasis
CT_wavelet-HLH_gldm_LargeDependenceHighGrayLevelEmphasis
CT_wavelet-HLH_gldm_LargeDependenceLowGrayLevelEmphasis
CT_wavelet-HLH_gldm_LowGrayLevelEmphasis
CT_wavelet-HLH_gldm_SmallDependenceEmphasis
CT_wavelet-HLH_gldm_SmallDependenceHighGrayLevelEmphasis
CT_wavelet-HLH_gldm_SmallDependenceLowGrayLevelEmphasis
CT_wavelet-HLH_glrlm_GrayLevelNonUniformity
CT_wavelet-HLH_glrlm_GrayLevelNonUniformityNormalized
CT_wavelet-HLH_glrlm_GrayLevelVariance
CT_wavelet-HLH_glrlm_HighGrayLevelRunEmphasis
CT_wavelet-HLH_glrlm_LongRunEmphasis
CT_wavelet-HLH_glrlm_LongRunHighGrayLevelEmphasis
CT_wavelet-HLH_glrlm_LongRunLowGrayLevelEmphasis
CT_wavelet-HLH_glrlm_LowGrayLevelRunEmphasis
CT_wavelet-HLH_glrlm_RunEntropy
CT_wavelet-HLH_glrlm_RunLengthNonUniformity
CT_wavelet-HLH_glrlm_RunLengthNonUniformityNormalized
CT_wavelet-HLH_glrlm_RunPercentage
CT_wavelet-HLH_glrlm_RunVariance
CT_wavelet-HLH_glrlm_ShortRunEmphasis
CT_wavelet-HLH_glrlm_ShortRunHighGrayLevelEmphasis
CT_wavelet-HLH_glrlm_ShortRunLowGrayLevelEmphasis
CT_wavelet-HLH_glszm_GrayLevelNonUniformity
CT_wavelet-HLH_glszm_GrayLevelNonUniformityNormalized
CT_wavelet-HLH_glszm_GrayLevelVariance
CT_wavelet-HLH_glszm_HighGrayLevelZoneEmphasis
CT_wavelet-HLH_glszm_LargeAreaEmphasis
CT_wavelet-HLH_glszm_LargeAreaHighGrayLevelEmphasis
CT_wavelet-HLH_glszm_LargeAreaLowGrayLevelEmphasis
CT_wavelet-HLH_glszm_LowGrayLevelZoneEmphasis
CT_wavelet-HLH_glszm_SizeZoneNonUniformity
CT_wavelet-HLH_glszm_SizeZoneNonUniformityNormalized
CT_wavelet-HLH_glszm_SmallAreaEmphasis
CT_wavelet-HLH_glszm_SmallAreaHighGrayLevelEmphasis
CT_wavelet-HLH_glszm_SmallAreaLowGrayLevelEmphasis
CT_wavelet-HLH_glszm_ZoneEntropy
CT_wavelet-HLH_glszm_ZonePercentage
CT_wavelet-HLH_glszm_ZoneVariance
CT_wavelet-HLH_ngtdm_Busyness
CT_wavelet-HLH_ngtdm_Coarseness
CT_wavelet-HLH_ngtdm_Complexity
CT_wavelet-HLH_ngtdm_Contrast
CT_wavelet-HLH_ngtdm_Strength
CT_wavelet-HHL_firstorder_10Percentile
CT_wavelet-HHL_firstorder_90Percentile
CT_wavelet-HHL_firstorder_Energy
CT_wavelet-HHL_firstorder_Entropy
CT_wavelet-HHL_firstorder_InterquartileRange
CT_wavelet-HHL_firstorder_Kurtosis
CT_wavelet-HHL_firstorder_Maximum
CT_wavelet-HHL_firstorder_MeanAbsoluteDeviation
CT_wavelet-HHL_firstorder_Mean
CT_wavelet-HHL_firstorder_Median
CT_wavelet-HHL_firstorder_Minimum
CT_wavelet-HHL_firstorder_Range
CT_wavelet-HHL_firstorder_RobustMeanAbsoluteDeviation
CT_wavelet-HHL_firstorder_RootMeanSquared
CT_wavelet-HHL_firstorder_Skewness
CT_wavelet-HHL_firstorder_TotalEnergy
CT_wavelet-HHL_firstorder_Uniformity
CT_wavelet-HHL_firstorder_Variance
CT_wavelet-HHL_glcm_Autocorrelation
CT_wavelet-HHL_glcm_ClusterProminence
CT_wavelet-HHL_glcm_ClusterShade
CT_wavelet-HHL_glcm_ClusterTendency
CT_wavelet-HHL_glcm_Contrast
CT_wavelet-HHL_glcm_Correlation
CT_wavelet-HHL_glcm_DifferenceAverage
CT_wavelet-HHL_glcm_DifferenceEntropy
CT_wavelet-HHL_glcm_DifferenceVariance
CT_wavelet-HHL_glcm_Id
CT_wavelet-HHL_glcm_Idm
CT_wavelet-HHL_glcm_Idmn
CT_wavelet-HHL_glcm_Idn
CT_wavelet-HHL_glcm_Imc1
CT_wavelet-HHL_glcm_Imc2
CT_wavelet-HHL_glcm_InverseVariance
CT_wavelet-HHL_glcm_JointAverage
CT_wavelet-HHL_glcm_JointEnergy
CT_wavelet-HHL_glcm_JointEntropy
CT_wavelet-HHL_glcm_MCC
CT_wavelet-HHL_glcm_MaximumProbability
CT_wavelet-HHL_glcm_SumAverage
CT_wavelet-HHL_glcm_SumEntropy
CT_wavelet-HHL_glcm_SumSquares
CT_wavelet-HHL_gldm_DependenceEntropy
CT_wavelet-HHL_gldm_DependenceNonUniformity
CT_wavelet-HHL_gldm_DependenceNonUniformityNormalized
CT_wavelet-HHL_gldm_DependenceVariance
CT_wavelet-HHL_gldm_GrayLevelNonUniformity
CT_wavelet-HHL_gldm_GrayLevelVariance
CT_wavelet-HHL_gldm_HighGrayLevelEmphasis
CT_wavelet-HHL_gldm_LargeDependenceEmphasis
CT_wavelet-HHL_gldm_LargeDependenceHighGrayLevelEmphasis
CT_wavelet-HHL_gldm_LargeDependenceLowGrayLevelEmphasis
CT_wavelet-HHL_gldm_LowGrayLevelEmphasis
CT_wavelet-HHL_gldm_SmallDependenceEmphasis
CT_wavelet-HHL_gldm_SmallDependenceHighGrayLevelEmphasis
CT_wavelet-HHL_gldm_SmallDependenceLowGrayLevelEmphasis
CT_wavelet-HHL_glrlm_GrayLevelNonUniformity
CT_wavelet-HHL_glrlm_GrayLevelNonUniformityNormalized
CT_wavelet-HHL_glrlm_GrayLevelVariance
CT_wavelet-HHL_glrlm_HighGrayLevelRunEmphasis
CT_wavelet-HHL_glrlm_LongRunEmphasis
CT_wavelet-HHL_glrlm_LongRunHighGrayLevelEmphasis
CT_wavelet-HHL_glrlm_LongRunLowGrayLevelEmphasis
CT_wavelet-HHL_glrlm_LowGrayLevelRunEmphasis
CT_wavelet-HHL_glrlm_RunEntropy
CT_wavelet-HHL_glrlm_RunLengthNonUniformity
CT_wavelet-HHL_glrlm_RunLengthNonUniformityNormalized
CT_wavelet-HHL_glrlm_RunPercentage
CT_wavelet-HHL_glrlm_RunVariance
CT_wavelet-HHL_glrlm_ShortRunEmphasis
CT_wavelet-HHL_glrlm_ShortRunHighGrayLevelEmphasis
CT_wavelet-HHL_glrlm_ShortRunLowGrayLevelEmphasis
CT_wavelet-HHL_glszm_GrayLevelNonUniformity
CT_wavelet-HHL_glszm_GrayLevelNonUniformityNormalized
CT_wavelet-HHL_glszm_GrayLevelVariance
CT_wavelet-HHL_glszm_HighGrayLevelZoneEmphasis
CT_wavelet-HHL_glszm_LargeAreaEmphasis
CT_wavelet-HHL_glszm_LargeAreaHighGrayLevelEmphasis
CT_wavelet-HHL_glszm_LargeAreaLowGrayLevelEmphasis
CT_wavelet-HHL_glszm_LowGrayLevelZoneEmphasis
CT_wavelet-HHL_glszm_SizeZoneNonUniformity
CT_wavelet-HHL_glszm_SizeZoneNonUniformityNormalized
CT_wavelet-HHL_glszm_SmallAreaEmphasis
CT_wavelet-HHL_glszm_SmallAreaHighGrayLevelEmphasis
CT_wavelet-HHL_glszm_SmallAreaLowGrayLevelEmphasis
CT_wavelet-HHL_glszm_ZoneEntropy
CT_wavelet-HHL_glszm_ZonePercentage
CT_wavelet-HHL_glszm_ZoneVariance
CT_wavelet-HHL_ngtdm_Busyness
CT_wavelet-HHL_ngtdm_Coarseness
CT_wavelet-HHL_ngtdm_Complexity
CT_wavelet-HHL_ngtdm_Contrast
CT_wavelet-HHL_ngtdm_Strength
CT_wavelet-HHH_firstorder_10Percentile
CT_wavelet-HHH_firstorder_90Percentile
CT_wavelet-HHH_firstorder_Energy
CT_wavelet-HHH_firstorder_Entropy
CT_wavelet-HHH_firstorder_InterquartileRange
CT_wavelet-HHH_firstorder_Kurtosis
CT_wavelet-HHH_firstorder_Maximum
CT_wavelet-HHH_firstorder_MeanAbsoluteDeviation
CT_wavelet-HHH_firstorder_Mean
CT_wavelet-HHH_firstorder_Median
CT_wavelet-HHH_firstorder_Minimum
CT_wavelet-HHH_firstorder_Range
CT_wavelet-HHH_firstorder_RobustMeanAbsoluteDeviation
CT_wavelet-HHH_firstorder_RootMeanSquared
CT_wavelet-HHH_firstorder_Skewness
CT_wavelet-HHH_firstorder_TotalEnergy
CT_wavelet-HHH_firstorder_Uniformity
CT_wavelet-HHH_firstorder_Variance
CT_wavelet-HHH_glcm_Autocorrelation
CT_wavelet-HHH_glcm_ClusterProminence
CT_wavelet-HHH_glcm_ClusterShade
CT_wavelet-HHH_glcm_ClusterTendency
CT_wavelet-HHH_glcm_Contrast
CT_wavelet-HHH_glcm_Correlation
CT_wavelet-HHH_glcm_DifferenceAverage
CT_wavelet-HHH_glcm_DifferenceEntropy
CT_wavelet-HHH_glcm_DifferenceVariance
CT_wavelet-HHH_glcm_Id
CT_wavelet-HHH_glcm_Idm
CT_wavelet-HHH_glcm_Idmn
CT_wavelet-HHH_glcm_Idn
CT_wavelet-HHH_glcm_Imc1
CT_wavelet-HHH_glcm_Imc2
CT_wavelet-HHH_glcm_InverseVariance
CT_wavelet-HHH_glcm_JointAverage
CT_wavelet-HHH_glcm_JointEnergy
CT_wavelet-HHH_glcm_JointEntropy
CT_wavelet-HHH_glcm_MCC
CT_wavelet-HHH_glcm_MaximumProbability
CT_wavelet-HHH_glcm_SumAverage
CT_wavelet-HHH_glcm_SumEntropy
CT_wavelet-HHH_glcm_SumSquares
CT_wavelet-HHH_gldm_DependenceEntropy
CT_wavelet-HHH_gldm_DependenceNonUniformity
CT_wavelet-HHH_gldm_DependenceNonUniformityNormalized
CT_wavelet-HHH_gldm_DependenceVariance
CT_wavelet-HHH_gldm_GrayLevelNonUniformity
CT_wavelet-HHH_gldm_GrayLevelVariance
CT_wavelet-HHH_gldm_HighGrayLevelEmphasis
CT_wavelet-HHH_gldm_LargeDependenceEmphasis
CT_wavelet-HHH_gldm_LargeDependenceHighGrayLevelEmphasis
CT_wavelet-HHH_gldm_LargeDependenceLowGrayLevelEmphasis
CT_wavelet-HHH_gldm_LowGrayLevelEmphasis
CT_wavelet-HHH_gldm_SmallDependenceEmphasis
CT_wavelet-HHH_gldm_SmallDependenceHighGrayLevelEmphasis
CT_wavelet-HHH_gldm_SmallDependenceLowGrayLevelEmphasis
CT_wavelet-HHH_glrlm_GrayLevelNonUniformity
CT_wavelet-HHH_glrlm_GrayLevelNonUniformityNormalized
CT_wavelet-HHH_glrlm_GrayLevelVariance
CT_wavelet-HHH_glrlm_HighGrayLevelRunEmphasis
CT_wavelet-HHH_glrlm_LongRunEmphasis
CT_wavelet-HHH_glrlm_LongRunHighGrayLevelEmphasis
CT_wavelet-HHH_glrlm_LongRunLowGrayLevelEmphasis
CT_wavelet-HHH_glrlm_LowGrayLevelRunEmphasis
CT_wavelet-HHH_glrlm_RunEntropy
CT_wavelet-HHH_glrlm_RunLengthNonUniformity
CT_wavelet-HHH_glrlm_RunLengthNonUniformityNormalized
CT_wavelet-HHH_glrlm_RunPercentage
CT_wavelet-HHH_glrlm_RunVariance
CT_wavelet-HHH_glrlm_ShortRunEmphasis
CT_wavelet-HHH_glrlm_ShortRunHighGrayLevelEmphasis
CT_wavelet-HHH_glrlm_ShortRunLowGrayLevelEmphasis
CT_wavelet-HHH_glszm_GrayLevelNonUniformity
CT_wavelet-HHH_glszm_GrayLevelNonUniformityNormalized
CT_wavelet-HHH_glszm_GrayLevelVariance
CT_wavelet-HHH_glszm_HighGrayLevelZoneEmphasis
CT_wavelet-HHH_glszm_LargeAreaEmphasis
CT_wavelet-HHH_glszm_LargeAreaHighGrayLevelEmphasis
CT_wavelet-HHH_glszm_LargeAreaLowGrayLevelEmphasis
CT_wavelet-HHH_glszm_LowGrayLevelZoneEmphasis
CT_wavelet-HHH_glszm_SizeZoneNonUniformity
CT_wavelet-HHH_glszm_SizeZoneNonUniformityNormalized
CT_wavelet-HHH_glszm_SmallAreaEmphasis
CT_wavelet-HHH_glszm_SmallAreaHighGrayLevelEmphasis
CT_wavelet-HHH_glszm_SmallAreaLowGrayLevelEmphasis
CT_wavelet-HHH_glszm_ZoneEntropy
CT_wavelet-HHH_glszm_ZonePercentage
CT_wavelet-HHH_glszm_ZoneVariance
CT_wavelet-HHH_ngtdm_Busyness
CT_wavelet-HHH_ngtdm_Coarseness
CT_wavelet-HHH_ngtdm_Complexity
CT_wavelet-HHH_ngtdm_Contrast
CT_wavelet-HHH_ngtdm_Strength
CT_wavelet-LLL_firstorder_10Percentile
CT_wavelet-LLL_firstorder_90Percentile
CT_wavelet-LLL_firstorder_Energy
CT_wavelet-LLL_firstorder_Entropy
CT_wavelet-LLL_firstorder_InterquartileRange
CT_wavelet-LLL_firstorder_Kurtosis
CT_wavelet-LLL_firstorder_Maximum
CT_wavelet-LLL_firstorder_MeanAbsoluteDeviation
CT_wavelet-LLL_firstorder_Mean
CT_wavelet-LLL_firstorder_Median
CT_wavelet-LLL_firstorder_Minimum
CT_wavelet-LLL_firstorder_Range
CT_wavelet-LLL_firstorder_RobustMeanAbsoluteDeviation
CT_wavelet-LLL_firstorder_RootMeanSquared
CT_wavelet-LLL_firstorder_Skewness
CT_wavelet-LLL_firstorder_TotalEnergy
CT_wavelet-LLL_firstorder_Uniformity
CT_wavelet-LLL_firstorder_Variance
CT_wavelet-LLL_glcm_Autocorrelation
CT_wavelet-LLL_glcm_ClusterProminence
CT_wavelet-LLL_glcm_ClusterShade
CT_wavelet-LLL_glcm_ClusterTendency
CT_wavelet-LLL_glcm_Contrast
CT_wavelet-LLL_glcm_Correlation
CT_wavelet-LLL_glcm_DifferenceAverage
CT_wavelet-LLL_glcm_DifferenceEntropy
CT_wavelet-LLL_glcm_DifferenceVariance
CT_wavelet-LLL_glcm_Id
CT_wavelet-LLL_glcm_Idm
CT_wavelet-LLL_glcm_Idmn
CT_wavelet-LLL_glcm_Idn
CT_wavelet-LLL_glcm_Imc1
CT_wavelet-LLL_glcm_Imc2
CT_wavelet-LLL_glcm_InverseVariance
CT_wavelet-LLL_glcm_JointAverage
CT_wavelet-LLL_glcm_JointEnergy
CT_wavelet-LLL_glcm_JointEntropy
CT_wavelet-LLL_glcm_MCC
CT_wavelet-LLL_glcm_MaximumProbability
CT_wavelet-LLL_glcm_SumAverage
CT_wavelet-LLL_glcm_SumEntropy
CT_wavelet-LLL_glcm_SumSquares
CT_wavelet-LLL_gldm_DependenceEntropy
CT_wavelet-LLL_gldm_DependenceNonUniformity
CT_wavelet-LLL_gldm_DependenceNonUniformityNormalized
CT_wavelet-LLL_gldm_DependenceVariance
CT_wavelet-LLL_gldm_GrayLevelNonUniformity
CT_wavelet-LLL_gldm_GrayLevelVariance
CT_wavelet-LLL_gldm_HighGrayLevelEmphasis
CT_wavelet-LLL_gldm_LargeDependenceEmphasis
CT_wavelet-LLL_gldm_LargeDependenceHighGrayLevelEmphasis
CT_wavelet-LLL_gldm_LargeDependenceLowGrayLevelEmphasis
CT_wavelet-LLL_gldm_LowGrayLevelEmphasis
CT_wavelet-LLL_gldm_SmallDependenceEmphasis
CT_wavelet-LLL_gldm_SmallDependenceHighGrayLevelEmphasis
CT_wavelet-LLL_gldm_SmallDependenceLowGrayLevelEmphasis
CT_wavelet-LLL_glrlm_GrayLevelNonUniformity
CT_wavelet-LLL_glrlm_GrayLevelNonUniformityNormalized
CT_wavelet-LLL_glrlm_GrayLevelVariance
CT_wavelet-LLL_glrlm_HighGrayLevelRunEmphasis
CT_wavelet-LLL_glrlm_LongRunEmphasis
CT_wavelet-LLL_glrlm_LongRunHighGrayLevelEmphasis
CT_wavelet-LLL_glrlm_LongRunLowGrayLevelEmphasis
CT_wavelet-LLL_glrlm_LowGrayLevelRunEmphasis
CT_wavelet-LLL_glrlm_RunEntropy
CT_wavelet-LLL_glrlm_RunLengthNonUniformity
CT_wavelet-LLL_glrlm_RunLengthNonUniformityNormalized
CT_wavelet-LLL_glrlm_RunPercentage
CT_wavelet-LLL_glrlm_RunVariance
CT_wavelet-LLL_glrlm_ShortRunEmphasis
CT_wavelet-LLL_glrlm_ShortRunHighGrayLevelEmphasis
CT_wavelet-LLL_glrlm_ShortRunLowGrayLevelEmphasis
CT_wavelet-LLL_glszm_GrayLevelNonUniformity
CT_wavelet-LLL_glszm_GrayLevelNonUniformityNormalized
CT_wavelet-LLL_glszm_GrayLevelVariance
CT_wavelet-LLL_glszm_HighGrayLevelZoneEmphasis
CT_wavelet-LLL_glszm_LargeAreaEmphasis
CT_wavelet-LLL_glszm_LargeAreaHighGrayLevelEmphasis
CT_wavelet-LLL_glszm_LargeAreaLowGrayLevelEmphasis
CT_wavelet-LLL_glszm_LowGrayLevelZoneEmphasis
CT_wavelet-LLL_glszm_SizeZoneNonUniformity
CT_wavelet-LLL_glszm_SizeZoneNonUniformityNormalized
CT_wavelet-LLL_glszm_SmallAreaEmphasis
CT_wavelet-LLL_glszm_SmallAreaHighGrayLevelEmphasis
CT_wavelet-LLL_glszm_SmallAreaLowGrayLevelEmphasis
CT_wavelet-LLL_glszm_ZoneEntropy
CT_wavelet-LLL_glszm_ZonePercentage
CT_wavelet-LLL_glszm_ZoneVariance
CT_wavelet-LLL_ngtdm_Busyness
CT_wavelet-LLL_ngtdm_Coarseness
CT_wavelet-LLL_ngtdm_Complexity
CT_wavelet-LLL_ngtdm_Contrast
CT_wavelet-LLL_ngtdm_Strength
