# Supplementary material for: The NSCLC immunotherapy response predicted by tumor-infiltrating T cells via a non-invasive radiomic approach
Source: Front Immunol. 2024 Sep 9;15:1379812. doi: 10.3389/fimmu.2024.1379812 (PMC11416977; doi:10.3389/fimmu.2024.1379812)
Supplement: Supplementary file 8 [file Table2.xlsx]

## Sheet: ICIs treatment cohort
ID	Gender M=1 F=2	age	lymph nodes (P=1 N=2)	margin (S=1 N=2)	pathology A=1 S=2 O=3	PFS	response marker
1	1	59	1	1	1	12	1
2	1	47	0	1	1	6	0
3	2	57	1	1	2	7	0
4	1	62	1	1	2	9	0
5	1	73	1	0	2	5	1
6	2	73	1	1	3	5	1
7	1	62	0	1	2	surgical	1
8	1	71	1	1	1	2	0
9	1	75	1	1	2	4	1
10	1	75	0	0	2	2	1
11	1	71	0	0	2	7	0
12	1	64	1	1	1	2	1
13	2	64	1	1	1	5	1
14	1	80	0	0	2	1.5	0
15	1	68	1	1	2	1	0
16	1	56	1	1	2	1	0
17	2	56	0	0	3	5	0
18	1	57	1	0	1	2	1
19	1	59	0	0	1	surgical	1
20	1	78	1	0	2	2.5	0
21	1	59	1	1	2	2.5	0
22	1	76	0	1	1	2	0
23	1	53	1	0	2	surgical	0
24	1	66	0	0	1	3.5	0
25	1	69	1	0	2	1	0
26	1	59	1	1	1	2	0
27	2	51	0	0	1	surgical	0
28	2	68	0	1	1	surgical	0
29	1	65	0	1	1	4	0
30	1	83	1	1	2	6	0
31	1	59	1	1	1	17	1
32	1	70	0	1	2	4	0
33	1	66	0	1	2	7	0
34	1	71	1	1	1	1.5	0
35	1	68	1	1	1	10	1
36	1	64	1	1	2	surgical	1
37	2	67	1	1	2	surgical	1
38	2	46	0	0	1	surgical	1
39	1	79	1	1	2	21	1
40	1	67	1	1	0	3.5	1
41	2	63	0	1	1	33	1
42	1	73	0	1	2	33	1
43	1	61	1	1	1	16	1
44	1	57	1	0	1	surgical	1
45	1	71	1	0	1	36	1
46	2	56	1	1	1	3.5	1
47	1	54	1	0	1	8	1
48	1	71	1	1	2	12	1
49	1	74	0	1	2	22	1
50	1	59	0	1	1	19	1
51	1	69	1	0	2	9	1
52	1	63	1	1	2	9	1
53	1	50	0	0	1	37	1
54	1	53	1	1	2	7	1
55	1	57	1	1	1	9	1
56	1	67	0	1	1	surgical	0
57	1	64	1	1	1	7	1
58	2	49	1	1	1	3	0
59	1	74	0	1	2	censore	0
60	1	56	0	1	1	4	0
61	1	66	0	0	2	10	0
62	1	56	0	0	2	surgical	1
63	1	65	1	1	2	14	1
64	1	73	1	1	1	6	1
65	1	65	1	0	2	1.5	0
66	1	75	0	0	1	4	1
67	2	56	1	0	1	4	0
68	2	63	0	0	1	2	0
69	1	63	1	0	1	31	1
70	2	68	1	0	2	18	1
71	1	62	1	0	2	6	1
72	1	69	1	0	2	30	1
73	1	62	1	1	2	3	1
74	1	53	0	1	3	1.5	0
75	1	66	1	1	2	29	1
76	1	62	1	1	1	19	1
77	2	54	0	1	1	28	1
78	2	65	1	0	1	11	1
79	1	56	0	1	2	3	1
80	1	53	0	0	2	5	0
81	1	71	0	0	2	26	1
82	1	72	0	1	2	30	1
83	1	68	0	1	3	22	1
84	1	72	1	1	2	1	0
85	2	45	1	0	1	censore	0
86	1	71	0	1	3	11	1
87	1	58	1	1	2	9	1
88	1	64	1	0	1	3	0
89	1	69	1	1	2	6	1
90	1	73	1	1	1	5	0
91	1	73	1	0	3	5	1
92	1	67	1	0	2	4	0
93	2	56	1	1	1	5.5	1
94	1	78	1	1	2	2	0
95	1	70	1	0	1	13	0
96	2	60	1	0	2	10	1
97	1	61	1	0	2	24	1
98	1	56	1	0	2	25	1
99	1	74	0	0	1	17	0
100	1	62	1	1	2	5.5	0
101	1	54	1	0	2	20	1
102	1	61	1	1	2	6	1
103	1	76	0	1	1	5	0
104	2	54	1	0	2	4	0
105	1	81	0	1	2	24	1
106	1	58	0	1	2	10	1
107	1	64	1	0	2	11	1
108	1	69	1	1	2	10	1
109	1	64	0	0	1	28	1
110	1	68	1	0	2	20	1
111	2	72	1	0	1	1.5	0
112	2	68	1	1	2	16.5	1

## Sheet: TIME
ID	Gender	Age	Pathology	Lymph nodes	CD3 (%)	CD8(%)	CD8+TRM(%)
1	2	75	1	1	74.6	34.9	21.5
2	1	72	2	1	1.12	19.2	35.4
3	1	64	3	2	26	26.3	66.2
4	1	56	1	1	7.81	27.1	43.8
5	2	69	1	2	12.1	23.2	40.7
6	2	56	1	2	19.6	38.2	67.4
7	2	52	1	2	3.57	33.7	64.7
8	2	61	1	2	41.7	18.7	58.9
9	2	53	1	2	12.4	35.1	61.3
10	2	47	1	1	11.8	15.5	32
11	2	65	1	2	6.08	22.4	47.7
12	1	70	1	2	7.91	24.6	45.3
13	1	65	1	2	18.2	32.5	61.7
14	1	56	1	2	19.5	31.5	44.9
15	1	58	2	1	6.33	36.6	25.1
16	2	63	1	1	4.5	25.9	23.6
17	2	48	1	1	23.8	28	65.7
18	2	48	1	2	60	15.8	37.9
19	2	61	1	2	7.95	17.6	44.7
20	2	51	1	2	5.42	36.3	36
21	1	84	2	2	6.66	27.4	74.8
22	2	75	1	2	46.7	20.7	32.2
23	1	66	2	2	24	54.9	70.4
24	2	65	1	2	11	33	61.6
25	2	65	1	2	2.47	23.7	28.3
26	1	55	2	2	20.5	13.5	38.9
27	1	54	3	1	42.3	49.5	44.5
28	1	63	1	1	2.29	35.1	26.2
29	2	69	1	1	18.3	39.7	59.3
30	1	52	1	1	47.8	24	39
31	1	62	1	1	47.9	24.8	35
32	1	69	2	1	9.42	44.8	43.7
33	1	70	2	1	42.7	18	19.2
34	2	55	1	1	47	10.7	35.7
35	1	69	1	2	76	47.8	36.8
36	2	61	1	2	53.8	27.6	49.4
37	2	64	1	2	29.6	39.2	45.6
38	1	62	1	2	69.8	74.5	63.4
39	2	55	1	2	70	27.7	35.5
40	2	62	1	2	7.96	31.8	52.3
41	2	75	1	2	17.3	18.6	29
42	1	54	1	2	52.6	39.6	53.7
43	2	61	1	2	2.9	23.5	46.4
44	1	61	1	2	1.56	42.5	58.2
45	1	64	1	2	8.77	31.4	45.9
46	2	74	1	2	36.7	19.4	48.7
47	1	73	1	2	34.1	13.3	38.1
48	2	53	1	2	23.3	8.97	44.6
49	2	66	1	2	9.41	22.8	33.7
50	2	51	1	2	21.7	18.6	62.2
51	2	63	1	2	7.06	11.2	76.9
52	2	64	1	2	5.78	31.1	34.4
53	1	54	1	2	25.5	28	40.1
54	1	67	1	2	7.87	22.3	29
55	2	79	1	2	24.3	21.2	22.8
56	2	62	1	2	15.5	26.1	58.5
57	1	78	2	2	14.6	32	21
58	1	61	2	2	37.1	29	50.9
59	1	46	1	2	37.7	31	34.1
60	1	69	1	2	2.15	31.9	53.8
61	2	67	1	2	22.4	24.8	41.5
62	2	64	1	2	15.6	13.8	58.2
63	2	62	1	2	20.6	42.6	18
64	2	69	1	2	19.3	20.2	48.6
65	1	67	2	2	25.1	36.7	30.1
66	2	46	1	2	29.1	54.4	56.4
67	2	38	1	2	24.4	24.1	72.1
68	1	74	1	2	15.3	22.4	62
69	1	62	1	2	18.6	28.5	40.3
70	2	68	1	1	79.9801	25.9686	45.9662
71	2	65	1	1	73.7242	22.3939	40.3051
72	1	66	1	1	72.4224	23.9674	22.9306
73	1	66	1	1	73.4488	37.2234	23.722
74	2	54	1	2	72.5538	8.0199	43.878
75	1	56	1	2	55.0749	8.2469	38.9517
76	1	66	2	2	62.4818	32.7386	63.5071
77	1	67	1	1	60.526	14.4935	29.4586
78	2	70	1	2	79.2124	12.1617	55.6632
79	1	74	1	1	73.2463	38.7251	73.4872
80	1	65	3	1	55.8892	36.3418	31.7728
81	2	67	1	1	81.047	24.5045	38.4541
82	1	69	1	2	73.6211	0.4983	76.4543
83	2	50	1	2	83.2341	17.7502	53.5141
84	1	59	2	2	69.975	37.9093	26.6597
85	2	57	1	2	83.631	12.8796	18.6792
86	1	70	2	2	61.7254	42.3616	55.9029
87	1	65	2	2	73.6275	29.8457	46.4437
88	2	73	1	2	75.6092	1.9517	39.9452
89	1	63	1	2	84.1277	7.7007	28.3523
90	1	71	2	2	51.8465	32.4018	30.8901
91	1	67	1	1	82.5783	22.778	58.1897
92	1	70	2	2	31.9	31.8	40.2
93	2	67	1	2	8.91	26.3	41
94	1	65	1	2	20.2	20.8	42.9
95	2	49	1	2	6.91	30.2	41.7
96	2	45	1	2	39.1	19	25.1
97	2	50	1	2	16.8	18.4	23.2
98	2	34	1	2	3.98	20.2	43
99	2	53	1	2	5.69	24.7	40.3
100	2	40	1	2	6.56	16.2	56.8
101	1	56	1	1	22.6	39.9	66.3
102	2	63	1	2	50	26.2	44.1
103	2	41	1	1	30.4	11.7	28.5
104	1	66	2	2	8.3	49.3	59.1
105	2	65	1	1	7.17	30.2	44.4
106	2	76	1	2	53.4	27.3	30.9
107	2	54	1	2	11.6	24.4	58
108	2	54	1	1	27.4	21.3	39.6
109	1	69	1	2	70.3	23.6	77.9
110	2	50	1	2	12.4	17.4	47.3
111	1	69	1	2	11.8	17.9	53.2
112	2	66	1	2	33.8	20.4	23.5
113	2	55	1	2	1.92	37.5	75.3
114	2	65	1	2	30.5	18.7	47.4
115	1	62	1	2	12.9	24.2	54.5
116	2	60	1	2	12.7	21	39.1
117	2	40	1	2	2.59	20.6	64.1
118	2	52	1	2	2.36	47.8	73.1
119	1	62	1	2	44.1	27.4	60.5
120	1	67	1	2	7.16	32	40.1
121	2	72	1	2	8.27	32.9	35.1
122	1	68	3	2	30.5	55.3	66.3
123	1	76	1	2	12.4	29.7	22.2
124	2	69	1	2	18.5	33	47.2
125	1	62	1	2	35.2	23	40.1
126	1	59	1	1	68.4337	19.7213	40.8546
127	1	60	1	1	59.2126	20.4055	12.597
128	2	49	1	2	56.3128	20.696	52.131
129	1	49	2	2	72.3042	15.8455	21.0084
130	1	63	1	2	61.077	27.2076	56.0888
131	2	83	1	2	34.7842	5.9732	17.5287
132	1	72	2	2	65.0321	36.7781	66.828
133	1	53	1	2	62.415	26.9208	29.2135
134	2	51	1	2	62.6108	13.3305	60.061
135	1	58	1	2	62.0572	32.7905	44.2117
	Gender: Male=1 Female=2; Pathology: Adenocarcinoma=1 Squamous=2 Others=3; Lymph nodes: Positive=1 Negative=2;
